# Supplementary material for: Theoretical Prediction and Explanation of Reaction Site Selectivity in the Addition of a Phenoxy Group to Perfluoropyrimidine, Perfluoropyridazine, and Perfluoropyrazine
Source: Molecules. 2021 Dec 16;26(24):7637. doi: 10.3390/molecules26247637 (PMC8705331; doi:10.3390/molecules26247637)
Supplement: Supplementary file 1 [file molecules-26-07637-s001.zip]

Archive with 1 entries (1 files):
- molecules-1507281-supplementary.pdf
